# Supplementary material for: Efficacy and Safety of the Extreme Lateral Interbody Fusion (XLIF) Technique in Spine Surgery: Meta-Analysis of 1409 Patients
Source: J Clin Med. 2024 Feb 7;13(4):960. doi: 10.3390/jcm13040960 (PMC10889658; doi:10.3390/jcm13040960)
Supplement: Supplementary file 1 [file jcm-13-00960-s001.zip]

Archive with 1 entries (1 files):
- jcm-2844560-supplementary.pdf
